# Supplementary material for: Harmful R-loops are prevented via different cell cycle-specific mechanisms
Source: Nat Commun. 2021 Jul 22;12:4451. doi: 10.1038/s41467-021-24737-x (PMC8298424; doi:10.1038/s41467-021-24737-x)
Supplement: Supplementary file 4 — Source Data [file 41467_2021_24737_MOESM4_ESM.zip]

Archive with 2 entries (2 files):
- Source data_NCOMMS-20-48217.xlsx
- __MACOSX/._Source data_NCOMMS-20-48217.xlsx
